# Supplementary material for: Comparative Study of Polymer of Intrinsic Microporosity-Derivative Polymers in Pervaporation and Water Vapor Permeance Applications
Source: Polymers (Basel). 2024 Oct 18;16(20):2932. doi: 10.3390/polym16202932 (PMC11511032; doi:10.3390/polym16202932)
Supplement: Supplementary file 1 [file polymers-16-02932-s001.zip]

Archive with 1 entries (1 files):
- polymers-3238547-supplementary.pdf
